# Supplementary material for: Comparison of Stereotactic Body Radiotherapy and Surgery for Stage I Lung Cancer: A Multidisciplinary Cohort Study Utilizing Propensity Score Overlap Weighting and AI-Based CT Imaging Analysis
Source: Cancers (Basel). 2025 Jun 17;17(12):2015. doi: 10.3390/cancers17122015 (PMC12190411; doi:10.3390/cancers17122015)
Supplement: Supplementary file 1 [file cancers-17-02015-s001.zip]

Archive with 2 entries (2 files):
- SupplementaryFigures.pdf
- SupplementaryTables.pdf
